# Supplementary material for: Increasing complexity of opsin expression across stomatopod development
Source: Ecol Evol. 2023 May 26;13(5):e10121. doi: 10.1002/ece3.10121 (PMC10220389; doi:10.1002/ece3.10121)
Supplement: Supplementary file 2 — Table S2 [file ECE3-13-e10121-s003.xlsx]

## Sheet: TPM
Supplementary table S2. Opsin transcript expression in transcripts per million (TPM) for each developmental stage of P. thomassini
and G. falcatus. Spectral clade and stomatopod opsin subgroup are noted for each transcript. TPM values below 1 are not reported.
P. thomassini
				TPM
Transcript	Spectral clade	Subgroup	Accession	Embryonic 1	Embryonic 2	Embryonic 3	Propelagic lar.	Late-stage lar.	Adult
LWS contig 1	LWS	A	OP066280			2.54		24.33	1641.38
LWS contig 2	LWS	A	OP066281					29.72	1185.4
LWS contig 3	LWS	A	OP066282			4.15	12.91	389.84	3100.37
LWS contig 4	LWS	E	OP066283					29.7	470.86
LWS contig 5	LWS	E	OP066284	1173.46	710.79	12198.6	6245.88	23889.1	339.3
LWS contig 6	LWS	D	OP066285					24.05	307.71
LWS contig 7	LWS	F	OP066286						4438.32
LWS contig 8	LWS	F	OP066287				2.53	53.06	2607.96
LWS contig 9	LWS	F	OP066288					131.03	54.95
LWS contig 10	LWS	F	OP066289						2356.74
LWS contig 11	LWS	F	OP066290	185.12	166.72	386.64	33.62	313.85	17.25
LWS contig 12	LWS	F	OP066291						165.29
LWS contig 13	LWS	F	OP066292	148.69	232.64	13991.4	24589.1	26533	388.1
MWS contig 1	MWS	G	OP066293					1.74	57.74
MWS contig 2	MWS	G	OP066294					57.02	173.34
MWS contig 3	MWS	G	OP066295					24.27	128.85
MWS contig 4	MWS	G	OP066296	5.48	5.86	101.37	315.23	3762.22	435.35
MWS contig 5	MWS	G	OP066297					35.07	31.54
MWS contig 6	MWS	H	OP066298			32.7	29.67	334.66	561.08
MWS contig 7	MWS	H	OP066299			1.31	2.55	71.22	701.05
MWS contig 8	MWS	H	OP066300	2.43	1.9	65.81	359	1324.17	591.1
MWS contig 9	MWS	H	OP066301	4.69	4.81	125.85	6.74	3248.81	496.71
MWS contig 10	MWS	H	OP066302	5.9	7.6	497.89	272.83	5336.07	633.11
MWS contig 11	MWS	I	OP066303					4.14	64.98
MWS contig 12	MWS	I	OP066304					11.42	113.36
UVS contig 1	UVS	J	OP066305	12.67	12.24	309.38	815.96	1036.05	208.62
UVS contig 2	UVS	K	OP066306				4.9	8.77	29.59
G. falcatus
				TPM
Transcript	Spectral clade	Subgroup	Accession	Adult female	Adult male	Post larva	Larvae
LWS contig 1	LWS	A	OP066247	1943.2	1530.09	330.72	4.57
LWS contig 2	LWS	A	OP066248	1332.46	1654.93	341.6	14.52
LWS contig 3	LWS	A	OP066249	2306.11	2167.49	656.44	6.23
LWS contig 4	LWS	B	OP066250	3466.32	3008.92	1273.45	3345.89
LWS contig 5	LWS	C	OP066251	4.77	2.48	1.03
LWS contig 6	LWS	C	OP066252	278.13	173.98	23.21	3.33
LWS contig 7	LWS	C	OP066253	718.21	515.79	82.62	29.52
LWS contig 8	LWS	E	OP066254	31.89	20.31	6.14
LWS contig 9	LWS	E	OP066255	736.34	867.21	244.39	391.98
LWS contig 10	LWS	E	OP066256	1359.66	1479.71	179.13
LWS contig 11	LWS	E	OP066257	57.64	103.08	103.19	855.3
LWS contig 12	LWS	E	OP066258	6.29	4.69	334.14	932.02
LWS contig 13	LWS	D	OP066259	1083.75	1263.7	158.71
LWS contig 14	LWS	F	OP066260	2.35		37.8	900.08
LWS contig 15	LWS	F	OP066261	16.16	63.24	2.35	2711.44
LWS contig 16	LWS	F	OP066262	1.02		81.46	908.99
LWS contig 17	LWS	F	OP066263	1.93	2.47	35.93	1.59
LWS contig 18	LWS	F	OP066264	1128.09	1211.83	222.08
MWS contig 1	MWS	G	OP066265	605.98	488.64	101.66
MWS contig 2	MWS	G	OP066266	119.82	82.6	90.29	1.4
MWS contig 3	MWS	G	OP066267	295.98	122.04	15.76
MWS contig 4	MWS	G	OP066268	194.98	121.38	32.74
MWS contig 5	MWS	H	OP066269	132.39	105.08	231.01	782.04
MWS contig 6	MWS	H	OP066270			15.06	213.36
MWS contig 7	MWS	H	OP066271	130.88	101.61	165.84	98.64
MWS contig 8	MWS	H	OP066272	479.61	250.58	231.78
MWS contig 9	MWS	H	OP066273	99.96	119.62	343.48	1117.57
MWS contig 10	MWS	H	OP066274	21.55	26.79	189.41	953.77
MWS contig 11	MWS	I	OP066275	1239.66	984.63	46.06
MWS contig 12	MWS	I	OP066276	520.96	345.2	50.84
UV contig 1	UV	J	OP066277	150.07	95.89	157.96	461.56
UV contig 2	UV	J	OP066278	521.58	531.07	162.13	423.53
UV contig 3	UV	K	OP066279	20.27	23.55	71.7	355.27
