# Supplementary material for: Increasing complexity of opsin expression across stomatopod development
Source: Ecol Evol. 2023 May 26;13(5):e10121. doi: 10.1002/ece3.10121 (PMC10220389; doi:10.1002/ece3.10121)
Supplement: Supplementary file 3 — Table S3 [file ECE3-13-e10121-s002.xlsx]

## Sheet: Table S3
Supplementary table S3. List of sites identified as being within 5 Å of the chromophore and amino acid residues for all G. falcatus opsin transcripts from this study, arranged by subgroup.
For each site the amino acid position for G. falcatus MWS contig 1 (Gf MWS1), Hasarius adansoni rhodopsin 1 (JSR1), and Bos taurus rhodopsin (BvRh) are provided as is the structural component of the opsin this position is part of.
LEGEND
	Conserved across all sequences
	Mostly conserved across sequences, or with substitutions of amino acids with similar properties
	F/Y or S/A substitutions and variation that corresponds to clades
	Variation that coresponds to clades
No color	Site close to chromophore but missing residues in >20% of sequences
Gf MWS1		110	134	135	138	139	142	143	199	202	207	208	209	210	223	226	227	230	231	294	298	301	302	305	325	328	329
JSR1		103	126	127	130	131	134	135	191	194	199	200	201	202	215	218	219	222	223	286	290	293	294	297	317	320	321
BvRh		90	113	114	117	118	121	122	178	181	186	187	188	189	204	207	208	211	212	261	265	268	269	272	292	295	296
Structure		H2	H3	H3	H3	H3	H3	H3	EL2	EL2	EL2	EL2	EL2	EL2	H5	H5	H5	H5	H5	H6	H6	H6	H6	H6	H7	H7	H7
	Subgroup
LWS contig 1	A	?	Y	A	G	N	G	C	Y	E	A	C	G	T	L	Y	T	V	F	W	W	Y	L	N	S	A	K
LWS contig 2	A	?	Y	A	G	N	G	C	Y	E	A	C	G	T	L	Y	T	V	F	W	W	Y	L	N	S	A	K
LWS contig 3	A	M	Y	A	G	N	G	C	Y	E	A	C	G	T	L	Y	T	V	F	?	?	?	?	?	?	?	?
LWS contig 4	B	M	Y	G	G	N	G	C	Y	E	A	C	G	T	L	Y	S	V	F	?	?	?	?	?	?	?	?
LWS contig 5	C	L	Y	G	G	K	E	C	Y	E	V	C	G	T	L	Y	S	V	F	-	W	Y	L	N	S	A	K
LWS contig 6	C	M	Y	G	G	N	G	C	Y	E	V	C	G	T	L	Y	S	V	F	W	W	Y	L	N	S	A	K
LWS contig 7	C	?	Y	G	G	N	G	C	Y	E	A	C	G	T	L	Y	S	V	F	W	W	Y	L	N	S	A	K
LWS contig 8	D	M	Y	A	G	N	G	C	Y	E	A	C	G	T	L	Y	S	V	Y	W	W	Y	L	N	S	A	K
LWS contig 9	E	M	Y	G	G	S	G	C	Y	E	A	C	G	T	L	Y	A	V	Y	W	W	Y	F	N	?	?	?
LWS contig 10	E	M	Y	G	G	S	G	C	Y	E	A	C	G	T	L	Y	A	V	Y	W	W	Y	L	N	S	A	K
LWS contig 11	E	M	Y	G	G	S	G	C	Y	E	A	C	G	T	L	Y	A	V	Y	W	W	Y	F	N	?	?	?
LWS contig 12	E	M	Y	A	G	S	G	C	Y	E	A	C	G	T	L	Y	S	V	Y	?	?	?	?	?	?	?	?
LWS contig 13	E	M	Y	A	G	S	G	C	Y	E	A	C	G	T	L	Y	S	V	Y	?	?	?	?	?	?	?	?
LWS contig 14	F	?	Y	G	G	S	G	C	Y	E	A	C	G	T	L	Y	T	C	F	W	W	Y	C	N	S	A	K
LWS contig 15	F	M	Y	A	G	S	G	C	Y	E	A	C	G	T	L	Y	T	C	Y	W	W	Y	A	N	S	A	K
LWS contig 16	F	M	Y	A	G	S	G	C	Y	E	A	C	G	T	V	Y	T	C	Y	W	W	Y	A	N	S	A	K
LWS contig 17	F	M	Y	A	G	S	G	C	Y	E	A	C	G	T	V	Y	T	C	Y	W	W	Y	A	N	S	A	K
LWS contig 18	F	M	Y	G	G	T	G	T	Y	E	V	C	G	L	L	F	V	C	Y	W	W	Y	V	I	S	A	K
MWS contig 2	I	N	Y	G	G	G	G	V	Y	E	S	C	S	F	T	I	F	D	Y	W	W	Y	A	A	A	A	K
MWS contig 3	I	N	Y	G	G	G	G	V	Y	E	S	C	S	F	T	I	F	D	Y	W	W	Y	A	S	A	A	K
MWS contig 1	H	Q	Y	A	G	A	G	L	Y	E	S	C	S	F	G	L	F	C	Y	W	W	Y	A	V	A	A	K
MWS contig 4	H	Q	Y	A	G	A	G	L	Y	E	S	C	S	F	G	I	F	D	Y	?	?	?	?	?	?	?	?
MWS contig 5	H	Q	Y	A	G	A	G	L	Y	E	S	C	S	F	G	I	F	D	Y	?	?	?	?	?	?	?	?
MWS contig 6	H	Q	Y	A	G	A	G	L	Y	E	S	C	S	F	G	I	F	D	Y	W	W	Y	A	T	A	A	K
MWS contig 7	H	Q	Y	A	G	A	G	L	Y	E	S	C	S	F	G	I	F	D	Y	?	?	?	?	?	?	?	?
MWS contig 8	H	Q	Y	A	G	A	G	L	Y	E	S	C	S	F	G	I	F	D	?	?	?	?	?	?	?	?	?
MWS contig 9	G	Q	H	A	G	A	G	D	Y	E	S	C	S	F	G	L	F	C	F	W	W	Y	A	V	G	L	K
MWS contig 10	G	Q	Y	A	G	S	G	D	Y	E	S	C	S	F	G	L	F	C	Y	W	W	Y	A	I	A	L	K
MWS contig 11	G	Q	F	A	A	S	G	D	Y	E	S	C	T	F	G	L	F	C	Y	W	W	Y	A	V	A	L	K
MWS contig 12	G	Q	H	A	A	A	G	D	F	E	S	C	S	F	G	V	F	C	F	W	W	Y	A	V	G	L	K
UVS contig 1	J	K	F	A	G	N	G	I	Y	E	T	C	S	M	V	T	F	A	Y	W	W	Y	A	A	A	C	K
UVS contig 2	J	K	F	G	G	A	G	P	?	?	?	?	?	?	?	?	?	?	?	?	?	?	?	?	?	?	?
UVS contig 3	K	K	Y	G	G	A	G	P	F	E	S	C	T	F	V	L	W	V	W	F	W	Y	A	A	A	S	?
